# Supplementary material for: Predicting the Association of Metabolites with Both Pathway Categories and Individual Pathways
Source: Metabolites. 2024 Sep 21;14(9):510. doi: 10.3390/metabo14090510 (PMC11433779; doi:10.3390/metabo14090510)
Supplement: Supplementary file 1 [file metabolites-14-00510-s001.zip]

Archive with 1 entries (1 files):
- metabolites-3176207-supplementary.pdf
